# Supplementary material for: Dipeptidyl peptidase-4 inhibitor anagliptin reduces fasting apolipoprotein B-48 levels in patients with type 2 diabetes: A randomized controlled trial
Source: PLoS One. 2020 Jan 28;15(1):e0228004. doi: 10.1371/journal.pone.0228004 (PMC6986701; doi:10.1371/journal.pone.0228004)
Supplement: S4 Appendix — (XLSX) [file pone.0228004.s006.xlsx]

## Sheet: Data
Study ID	Group Ana1 Con0	Male0 Female1	Age	Duration of Diabetes	0 week Height（㎝）	0 week Weight (kg)	0 week Body Mass Index (kg/m2)	0 week SBP (mmHg)	0 week DBP (mmHg)	0 week AST (IU/l)	0 week ALT (IU/l)	0 week Cre (mg/dl)	0 week eGFR	0 week UA (mg/dl)	0 week lathosterol (µg/ml)	0 week campesterol (µg/ml)	0 week sitosterol (µg/ml)	0 week Insulin (μIU/ml)	0 week Adiponectin (μg/ml)	0 week HDL cholesterol (mg/dl)	0 week LDL cholesterol (mg/dl)	0 week RLP cholesterol (mg/dl)	0 week Apo A-I (mg/dl)	0 week Apo B (mg/dl)	0 week Apo E (mg/dl)	0 week HbA1c (%)	0 week Plasma glucose (mg/dl)	0 week Triglyceride (mg/dl)	0 week Total cholesterol (mg/dl)	0 week High sensitive CRP (mg/l)	0 week MDA-LDL (U/l)	0 week Apo B-48 (µg/ml)	0 week TNFα (pg/ml)	0 week MCP-1 (pg/ml)	0 week HOMA-IR	24 week Weight (kg)	24 week Body Mass Index (kg/m2)	24 week SBP (mmHg)	24 week DBP (mmHg)	24 week AST (IU/l)	24 week ALT (IU/l)	24 week Cre (mg/dl)	24 week eGFR	24 week UA (mg/dl)	24 week lathosterol (µg/ml)	24 week campesterol (µg/ml)	24 week sitosterol (µg/ml)	24 week Insulin (μIU/ml)	24 week Adiponectin (μg/ml)
N1	1	0	74.6685	8.88493	157.5	65	26.2031	110	72	22	33	0.73	79.6	5	4.4	4.4	2.2	8.97	13.7	52	188	6.7	141	130	4.1	6.8	177	166	250	1290	247	2.6	1.5	326	3.92022	66.4	26.7674	132	72	30	46	0.85	67.1	4.8	3.9	3.6	2	6.97	12.6
N2	0	0	71.5699	11.1315	162	57.3	21.8336	126	62	16	15	0.88	65.6	5.4	1.9	6.9	3.8	3.55	6.7	37	117	3.5	115	98	3.5	6.8	131	110	180	1160	175	4.5	1.8	229	1.14827	57.8	22.0241	130	66	14	10	0.94	60.8	4.8	1.3	8.1	4.9	4.14	7.7
N3	0	0	49.8959	0	165	87	31.9559	132	76	23	38	0.81	80	5.8	3.2	5.1	2.7	7.84	7.9	45	147	8.9	145	112	2.5	7.2	158	142	216	606	175	10.3	1.2	252	3.05857	80.8	29.6786	122	76	25	35	0.69	94.7	5.4	3.4	7.5	4	5.3	9
N4	0	1	65.8493	1.73699	148	60.5	27.6205	128	78	23	26	0.51	90.4	5	1.6	5.1	2.7	5.81	15.3	53	139	3.1	152	112	4.3	8.3	169	111	213	801	102	3.1	1.7	244	2.42442	62.5	28.5336	140	78	21	23	0.44	105.8	4.6	1.2	6.9	3.7	3.14	15.1
N5	1	1	75.2658	11.0301	151.3	41.5	18.1288	118	76	18	13	0.87	48.4	6.2	2.3	3.3	1.9	3.82	11.8	47	158	7.3	156	160	6	6.9	119	256	272	605	174	10.5	1.6	317	1.12242	38.7	16.9057	118	78	18	12	0.96	43.4	6.1	1.9	4.2	2.2	2.59	14.1
N6	1	0	73.1233	11.9863	168	69.2	24.5181	122	72	18	16	0.79	73.3	5.3	2.5	2.5	1.6	3.34	6.7	68	147	3.4	171	105	3.4	6.7	153	85	225	599	152	2.3	1.1	305	1.26178	68.8	24.3764	130	72	16	14	0.81	71.3	5.2	1.7	2.5	1.7	2.91	9.2
N7	0	0	71.1479	24.1918	164	60	22.3081	112	68	17	15	0.84	69.1	6.7	1.5	7.6	4.9	4	6.4	47	147	4.1	129	117	3.7	6.9	162	114	216	341	145	6.8	0.6	335	1.6	59	21.9363	98	60	23	17	0.89	64.8	7.4	2.7	6.7	4.4	3.24	4.9
N8	1	0	66.2959	13.2329	160	65	25.3906	114	74	22	21	0.63	97.1	3.6	2.6	4.5	2.1	5.03	3.4	48	135	5.8	145	113	4.5	7.1	157	176	213	2340	180	7.7	1.4	329	1.9499	64.5	25.1953	122	82	19	15	0.71	85.2	3.8	2.1	4.5	2.3	4.67	4.3
N9	0	0	63.1918	22.1945	173	77.5	25.8946	106	68	23	20	0.97	61.1	6.6	3.8	3.7	2.3	2.15	10.1	69	163	3.9	180	121	4.8	7.2	122	49	247	63	218	2.7	0.8	356	0.647654	77	25.7276	98	72	16	15	0.93	64	6.1	3.5	2.7	1.7	2.46	8.3
N12	0	0	49.1808	1.49589	175	76	24.8163	123	79	15	18	0.82	78.9	5.5	3.4	4.5	2.2	2.92	5	46	137	5.8	126	97	5.1	6.7	119	107	201	773	141	2.5	1.3	215	0.857975	76	24.8163	135	78	15	19	0.8	81	5.3	2.6	5.8	3.2	4.32	5.2
N13	1	1	58.1836	9.33425	155.9	80	32.9153	121	64	24	23	0.84	54.1	7.4	2.7	5.4	2.6	5.38	4.6	50	143	5.4	155	107	3.8	7.2	131	128	211	3050	222	2.2	1.4	200	1.7402	80	32.9153	121	78	28	24	0.73	63.1	6.2	3.4	5.8	2.9	5.64	4.9
N14	0	0	74.7014	4.65479	172	80	27.0416	147	72	18	21	1.17	47.5	6.4	2.9	6.3	3.9	6.3	6.1	47	176	9	131	131	4.6	7.7	173	149	242	2830	177	3.9	1.1	373	2.69111	83	28.0557	155	66	24	18	1.11	50.1	5.9	4.4	3.3	2.3	29.7	8.1
N15	1	0	54.9479	3.14521	169.4	80	27.8781	156	84	19	30	0.68	94.2	6	3.6	2.3	1.1	19.1	2.3	41	131	4	120	93	2.9	6.7	126	94	178	797	172	1.6	1.3	236	5.94222	81	28.2266	126	76	21	29	0.75	84.1	5.3	3.6	3.4	1.6	14.6	2.5
N16	1	0	44.4	0.40274	161	86	33.1777	132	74	50	81	1.6	39.2	8.3	5.7	2.3	1.2	21.1	9.1	50	161	11.4	156	129	5.9	7.2	118	226	239	911	201	4	2.3	243	6.14765	79	30.4772	130	80	15	14	1.44	43.9	4.9	1	9.3	5	8.54	11.9
N17	0	0	61.0274	1.6411	162	61.5	23.4339	109	73	54	96	0.58	108.7	6.2	2.2	2.9	1.7	30.1	4.5	28	144	9	93	110	3.6	7.4	147	157	184	1350	159	3.3	0.8	172	10.9252	60	22.8624	N/A	N/A	49	69	0.6	104.3	7.1	2.4	4.5	2.5	6.28	5.3
N18	0	1	68.6027	5.71507	162.6	66.5	25.1525	133	78	13	7	0.62	72.1	5.2	1.2	5.6	3.1	11.7	15.4	56	139	4.7	137	91	4.8	7.1	202	66	207	581	134	3.3	1	359	5.83556	67.5	25.5307	141	74	15	9	0.62	72.1	5.1	1.6	8.8	5	5.27	18.2
N19	1	1	67.2082	11.8219	160.9	55	21.2447	153	67	17	17	0.69	64.4	4	1.6	6.6	2.6	4.85	10.9	53	129	12.5	149	95	3.7	8	163	248	214	285	94	22.1	1	300	1.95198	54.05	20.8777	138	66	24	31	0.62	72.4	3.5	1.2	4.3	2.3	4.02	10.8
N20	1	0	67.7918	5.84932	161	70.3	27.1209	127	86	26	25	0.76	78.4	5.1	4.5	3.1	1.5	5.79	8	65	162	4.7	170	127	4.8	6.5	138	123	250	285	134	2.1	0.8	261	1.97289	68	26.2336	135	85	21	17	0.73	81.5	4.7	3.5	2.4	1.3	3.15	10.3
N21	1	0	83.6767	5.17808	165	48	17.6309	140	60	16	15	0.62	92.1	5.1	0.7	4.7	2.6	3.16	8.8	41	111	3.8	117	93	2.8	6.7	135	78	171	86	97	1.5	0.5	211	1.05333	48	17.6309	150	45	16	12	0.65	87.1	5.1	1.2	4.5	2.6	3.5	11.4
N22	0	1	72.011	1.61096	150	48	21.3333	139	65	25	16	0.69	63.3	6.2	1.1	8.6	4.7	7.68	15.9	39	210	9.3	105	152	5.6	7.6	148	100	283	8530	215	4.5	1	197	2.80652	48	21.3333	132	63	N/A	N/A	N/A	N/A	N/A	1.9	9.1	4.6	32.4	15
N23	0	0	79.7562	2.7863	165.5	86.7	31.6536	128	62	50	46	1	55.4	6.8	4	3.5	1.8	26.7	3.5	49	150	5	139	112	4.3	7.4	147	93	222	4940	122	1.9	1.3	438	9.69111	87	31.7631	122	72	51	44	0.91	61.2	5.9	3.9	2.8	1.7	25.3	3.6
N24	1	1	69.0986	11.1589	155.8	87	35.8413	N/A	N/A	20	26	0.67	65.9	5	4.1	4.4	2.2	15.6	6.5	59	157	8.6	160	124	4.8	7.2	136	183	245	3420	183	4.6	1.06	222	5.23852	86.5	35.6354	128	84	27	30	0.71	61.9	5.8	6.8	4.2	2.7	11.5	7.4
ANA1	1	1	44	0.421918	183	110	32.8466	122	77	50	117	0.74	91.6	5.8	2.1	5.7	2.6	13.5	2.5	31	167	7.4	101	138	5.4	8.2	167	228	225	911	237	8.4	1.3	262	5.56667	107	31.9508	124	75	22	50	0.74	91	4.5	4.4	5.9	2.7	9.68	3.4
ANA2	0	1	27	12.5151	171	70.5	24.11	140	82	22	23	0.91	83.5	7.8	3.7	5.9	3.3	5.03	7.3	74	164	7.8	183	118	5.6	6.9	140	163	257	386	186	2.3	0.67	295	1.73877	73	24.9649	162	100	23	29	0.88	85.7	8.4	6.4	4.6	3.3	7.27	6.9
[truncated: 30 more columns]
